# Supplementary material for: Pulmonary immune cell trafficking promotes host defense against alcohol-associated Klebsiella pneumonia
Source: Commun Biol. 2021 Aug 23;4:997. doi: 10.1038/s42003-021-02524-0 (PMC8382828; doi:10.1038/s42003-021-02524-0)
Supplement: Supplementary file 4 — Supplementary Data 1 [file 42003_2021_2524_MOESM4_ESM.xlsx]

## Sheet: Figure 1b
Pair-fed	Alcohol-fed	Alcohol + Indole	Alcohol + Probiotics
1	200000	1	1
10000	11000	1	1
90000	500000	80000	1
1	500000	1	1
44000	400000	500000	50000
3000	70000000	1	2200
16000	800000000	1
12000	10000	900000
2000	9000000	1
1	500000	40000
Log transformed data
Pair-fed	Alcohol-fed	Alcohol + Indole	Alcohol + Probiotics
0	5.30103	0	0
4	4.04139	0	0
4.95424	5.69897	4.90309	0
0	5.69897	0	0
4.64345	5.60206	5.69897	4.69897
3.47712	7.8451	0	3.34242
4.20412	8.90309	0
4.07918	4	5.95424
3.30103	6.95424	0
0	5.69897	4.60206

## Sheet: Figure 1c
Pair-fed	Alcohol-fed	Alcohol + Indole	Alcohol + Probiotics
1	20000	1	1
3000	20000	1	1
2000	1	2000	1
1	4000	1000	1
1000	1	3000	9000
1	24000	1	1
1	600000	1
1	10000	300
1	30000	1
2000	30000	1
Log transformed data
Pair-fed	Alcohol-fed	Alcohol + Indole	Alcohol + Probiotics
0	4.30103	0	0
3.47712	4.30103	0	0
3.30103	0	3.30103	0
0	3.60206	3	0
3	0	3.47712	3.95424
0	4.38021	0	0
0	5.77815	0
0	4	2.47712
0	4.47712	0
3.30103	4.47712	0

## Sheet: Figure 2a
Pair-fed	Alcohol-fed	Alcohol + Indole	Alcohol + Probiotics
418	458	173	273.5
48	23	418	73.75
3	728	38	308
523	853	1083	302.5
83	878	358	5
468	3138	203	147
693	2858	608
694.5	998.75	523
253	243	303
303	968	183

## Sheet: Figure 2b
Pair-fed	Alcohol-fed	Alcohol + Indole	Alcohol + Probiotics
214	133.074	135.667	86
25.7925	49.7159	215.667	273.5
5	1743.5	83.7321	107.656
77.3333	84	78.125	344
50.8373	814	49.7159	79.1665
51	540	78	111
31.7733	1816	297.333
56	864.5	3.73804
51.5849	307.333	45.6667
240.667	355.885	122

## Sheet: Figure 2d
Lung CD4					Lung CD8					Lung NK cells					Lung Neutrophils					Lung Macrophages					Lung Dendritic Cells
Pair-fed	Alcohol-fed	Alcohol + Indole	Alcohol + Probiotics		Pair-fed	Alcohol-fed	Alcohol + Indole	Alcohol + Probiotics		Pair-fed	Alcohol-fed	Alcohol + Indole	Alcohol + Probiotics		Pair-fed	Alcohol-fed	Alcohol + Indole	Alcohol + Probiotics		Pair-fed	Alcohol-fed	Alcohol + Indole	Alcohol + Probiotics		Pair-fed	Alcohol-fed	Alcohol + Indole	Alcohol + Probiotics
3599.24	508.142	3287.04	975.417		505.619	147.305	621.798	219.413		1925.47	835.556	2169.45	697.624		10999.1	3069.89	17765.1	5254.18		3259.45	202.501	2851.26	1101.49		1345.69	496.728	1376.17	296.333
3122.59	391.189	4288.93	1408.41		778.51	161.201	957.528	412.16		5552.23	826.848	5353.92	829.03		32879.6	2994.72	12334.8	5723.14		1782.86	307.91	2837.41	1007.33		535.58	326.451	1742.1	168.997
5264.93	803.807	3346.43	7893.26		543.228	261.135	1113.27	798.088		3896.64	998.299	3677.76	5511.1		23145.8	4991.49	17295.4	22578.9		4790.31	564.379	2090.82	6258.26		2475.97	477.388	1679.58	1767.21
6134.06	83.6631	4912.07	7956.67		597.081	112.607	509.885	372.228		2587.19	889.393	3482.96	5238.8		24091	4988.11	30928.5	24997.4		6992.03	77.5935	1319.91	4809.21		1922.63	349.319	2235.65	2907.53
1512.27	256.424	4619.95	2024.15		394.504	152.777	1032.49	658.457		6518.71	795.625	6068.3	3052.48		25237.6	6269.78	36807.9	25403.4		797.575	2083.13	3038.06	1465.73		1261.27	722.21	1311.49	735.167

## Sheet: Figure 2e
GI CD4					GI CD8					GI NK cells					GI Neutrophils					GI Macrophages					GI Dendritic Cells
Pair-fed	Alcohol-fed	Alcohol + Indole	Alcohol + Probiotics		Pair-fed	Alcohol-fed	Alcohol + Indole	Alcohol + Probiotics		Pair-fed	Alcohol-fed	Alcohol + Indole	Alcohol + Probiotics		Pair-fed	Alcohol-fed	Alcohol + Indole	Alcohol + Probiotics		Pair-fed	Alcohol-fed	Alcohol + Indole	Alcohol + Probiotics		Pair-fed	Alcohol-fed	Alcohol + Indole	Alcohol + Probiotics
11.9548	564.063	76.0469	26.4043		10	110.953	26.2921	6.55677		876.356	4328.6	1268.96	1376.92		915.876	5612.37	6045.67	1520.46		124.004	319.312	283.511	115.789		256.376	1233.2	280.129	274.073
19.1195	462.486	250.033	34.741		34.6315	187.353	14.2903	34.741		3203.42	7983.04	5705.88	6362.57		3466.76	11032.6	3663.25	4179.02		492.922	1659.67	1238.36	454.601		607.35	1515.82	717.155	1222.89
42.0532	777.548	430.725	584.35		14.0177	23.8189	20.918	15.314		4917.43	11287.5	3373.26	3586.7		5321.14	12571.1	2265.33	3755.96		537.441	1291.51	485.461	288.355		976.476	3082.25	1367.44	549.885
3.5259	518.722	53.7213	197.202		3.5259	90.1331	27.3655	37.3916		640.794	5996.14	2068.03	4461.38		717.444	6973.86	2993.72	4819.92		112.24	1165.92	535.35	575.277		157.568	2744.46	394.077	848.676
10.6596	809.67	9.23174	187.013		59.5161	37.5187	15.4	13.0617		3701.56	4237.03	2340.91	5279.05		5314.49	5440.22	1416.8	7741.08		701.188	510.915	420.235	581.907		933.284	1583.9	539.206	541.466

## Sheet: Figure 3b
Pair-fed	Alcohol-fed	Alcohol + Indole	Alcohol + Probiotics	Alcohol-fed + Heat-killed Pro	Alcohol-fed + Indole + Ahr	Alcohol-fed + Probiotics + Ahr
50000	9000000	1	1000	10000	1000000000	2000
1	1	1	24000	4000	10000	5000
1	500000	1	2000	2000	17000	1000
30000	4000	100000	4000	1	4000	12000
20000	2000000	1	8000	1	800000	10000
1	30000	1	1	1	1	1
1	10000	1000	1	1	400000	1
1	700000	1000	1	1	2000000	1
1	10000	1	1	1	20000	2000000
1	200000	1	1	1	1	30000000
1	6000000	1	10000	1	110000000	1000
1000	1	1	1	1000	1	1
1	1	1000	1	1	30000	1
1000	10000	1	1	1	1
2000	1	1	1000	1	1000000
	30000000
	40000
	30000
Log Transformed
Pair-fed	Alcohol-fed	Alcohol + Indole	Alcohol + Probiotics	Alcohol-fed + Heat-killed Pro	Alcohol-fed + Indole + Ahr	Alcohol-fed + Probiotics + Ahr
4.69897	6.95424	0	3	4	9	3.30103
0	0	0	4.38021	3.60206	4	3.69897
0	5.69897	0	3.30103	3.30103	4.23045	3
4.47712	3.60206	5	3.60206	0	3.60206	4.07918
4.30103	6.30103	0	3.90309	0	5.90309	4
0	4.47712	0	0	0	0	0
0	4	3	0	0	5.60206	0
0	5.8451	3	0	0	6.30103	0
0	4	0	0	0	4.30103	6.30103
0	5.30103	0	0	0	0	7.47712
	6.77815	0	4	0	8.04139	3
0	0	0	0	3	0	0
3	0	3	0	0	4.47712	0
0	4	0	0	0	0
3	0	0	3	0	6
3.30103	7.47712
	4.60206
	4.47712

## Sheet: Figure 3c
Pair-fed	Alcohol-fed	Alcohol + Indole	Alcohol + Probiotics	Alcohol-fed + Heat-killed Pro	Alcohol-fed + Indole + Ahr	Alcohol-fed + Probiotics + Ahr
1	10000	1	1	1	6000000	1
1000	1	1	10000	5000	22000	5000
1	30000	1	1	1	1	1
1	1	10000	1000	1	1	1
1600	7000	1	1	1	5000	1
1	5000	1000	1	1	1	10000
1	10000	1	1	1	12000	1
1	1	1	1	1	1	1
1	51000	1	1	1	1	10000
1	1	1	1	1	10000	21000
2000	11000	1	1000	1	1700000	2000000
100	1	1000	1	1000	1	9000
1	1	1	1	1	13000	1
1	3000	1	1	1	1	1
1	20000000	1	1	1	100000
	1
	300000
Log Transformed
Pair-fed	Alcohol-fed	Alcohol + Indole	Alcohol + Probiotics	Alcohol-fed + Heat-killed Pro	Alcohol-fed + Indole + Ahr	Alcohol-fed + Probiotics + Ahr
0	4	0	0	0	6.77815	0
3	0	0	4	3.69897	4.34242	3.69897
0	4.47712	0	0	0	0	0
0	0	4	3	0	0	0
3.20412	3.8451	0	0	0	3.69897	0
0	3.69897	3	0	0	0	4
0	4	0	0	0	4.07918	0
0	0	0	0	0	0	0
0	4.70757	0	0	0	0	4
0	0	0	0	0	4	4.32222
3.30103	4.04139	0	3	0	6.23045	6.30103
2	0	3	0	3	0	3.95424
0	0	0	0	0	4.11394	0
0	3.47712	0	0	0	0	0
0	7.30103	0	0	0	5
	0
	5.47712

## Sheet: Figure 4a
Pair-fed	Alcohol-fed	Alcohol-fed + Indole	Alcohol-fed + Probiotics	Alcohol-fed + Heat-killed Pro	Alcohol-fed + Indole + Ahr	Alcohol-fed + Probiotics + Ahr
388.401	1440.79	441.79	465.357	431.432	2265.74	1429
354.343	1419.42	424.182	441.79	420.365	1437.32	512.263
400.431	1440.3	473.311	529.923	496.312	1492.4	765.032
431.919	501.951	464.832	507.654	452.909	1039.08	1022.78
420.365	1287.88	447.315	587.969	435.349	765.897	530.523
392.37	1386.65	400.431	442.289	399.076	1415.17	503.598
423.703	1655.02	398.176	459.091	455.474	1390.6	1561.99
394.593	1523.38	843.096	385.341	404.067	614.236	1458.57
480.857	697.726	393.258	473.846	397.277	1433.39
597.343	1431.43	414.704	444.293	429.001	1436.33

## Sheet: Figure 4b
Pair-fed	Alcohol-fed	Alcohol-fed + Indole	Alcohol-fed + Probiotics	Alcohol-fed + Heat-killed Pro	Alcohol-fed + Indole + Ahr	Alcohol-fed + Probiotics + Ahr
200.548	1392.97	187.357	181.237	115.147	1246.03	277.925
709.962	900.669	148.192	134.729	312.195	780.948	1870.22
244.88	2428.32	189.804	111.475	381.957	1037.18	336.673
840.919	2201.63	56.3994	400.242	238.761	817.665	2718.38
203.267	1839.62	204.491	201.535	359.927	2523.78	768.709
100.915	1490.42	25.8019	203.354	112.699	1106.37	919.249
275.478	1008.59	41.7126	314.642	171.446	1221.63	127.386
190.682	1661.3	177.276	197.148	126.162	2100.61	772.381
635.304	2051	71.0862	66.1906	300.772	1099.6
302.33		166.55	326.881	253.447	1501.86

[truncated: 37 more sheets: Figure 4c, Figure 4d, Figure 5a, Figure 5c, Figure 5d, Figure 6a, Figure 6b, Figure 6c, Figure 6d, Figure 6e, Figure 6f, Figure 7a, Figure 7b, Figure 7c, Figure 8a, Figure 8b, Figure 8c, Figure 10c, Figure 10d, Figure 10e …]
